# Supplementary material for: Transactive Response DNA-Binding Protein (TARDBP/TDP-43) Regulates Cell Permissivity to HIV-1 Infection by Acting on HDAC6
Source: Int J Mol Sci. 2022 May 31;23(11):6180. doi: 10.3390/ijms23116180 (PMC9181786; doi:10.3390/ijms23116180)
Supplement: Supplementary file 1 [file ijms-23-06180-s001.zip]

Archive with 1 entries (1 files):
- ijms-1736305-supplementary.pdf
